# Supplementary material for: Cannabis as entheogen: survey and interview data on the spiritual use of cannabis
Source: J Cannabis Res. 2020 Sep 22;2:30. doi: 10.1186/s42238-020-00032-2 (PMC7819316; doi:10.1186/s42238-020-00032-2)
Supplement: Supplementary file 1 — Additional file 1. Supplemental online material: Survey questionnaire as PDF, SPSS dataset, and online appendix. [file 42238_2020_32_MOESM1_ESM.zip]

Archive with 3 entries (3 files):
- Cannabis and Psychedelics User Survey.pdf
- Dataset CPUS 2019.xlsx
- Online appendix - Cannabis as entheogen.docx
