# Supplementary material for: Cannabis as entheogen: survey and interview data on the spiritual use of cannabis
Source: J Cannabis Res. 2020 Sep 22;2:30. doi: 10.1186/s42238-020-00032-2 (PMC7819316; doi:10.1186/s42238-020-00032-2)
Supplement: Supplementary file 1 — Additional file 1. Supplemental online material: Survey questionnaire as PDF, SPSS dataset, and online appendix. [file 42238_2020_32_MOESM1_ESM.zip › Dataset CPUS 2019.xlsx]

## Sheet: Dataset CPUS 2019
Age	Age_coarse	Gender	Education	Student	Unemployed	Part_time_job	Full_time_job	Pensioner	Occupation_other	Relationship	Children	Location	Background_Buddhist	Background_Christian	Background_Hindu	Background_Jewish	Background_Muslim	Background_Newage	Background_Secular	Background_other	Extraversion_normalized	Conscientiousness_normalized	Openness_normalized	Agreeableness_normalized	Emotionalstability_normalized	RT_recreational_normal	RT_career_normal	RT_financial_normal	RT_safety_normal	RT_social_normal	RiskOverall_normalized	Buddhist	Christian	Hindu	Muslim	Jew	New_Age	Secular	Religion_other	Chanting	Dreamwork	Energywork	Hypnosis	Mantra	Meditation	Prayer	Reading	Inner_journey	Yoga
4	2	2	1	0	1	0	0	0	0	1	1	6	0	0	0	0	0	0	0	1	3.25	4	6.25	6.25	4.75	4	4	6	4	8	31.2	1	1	1	1	1	1	1	1	1	1	1	1	1	1	1	1	1	0
1	1	2	4	0	0	0	1	0	0	1	1	2	1	1	1	0	0	1	0	1	4	5.5	7	5.5	3.25	10	4	6	4	6	36	1	1	1	0	0	1	#NULL!	1	1	1	1	1	1	1	1	1	1	1
5	3	2	4	0	0	0	1	0	0	3	4	2	1	1	0	0	0	1	1	1	4.75	7	7	7	5.5	6	2	2	4	8	26.4	1	0	0	0	0	1	#NULL!	1	1	1	1	0	1	1	1	1	1	1
2	1	1	5	1	0	1	0	0	0	1	1	6	0	0	0	0	0	1	0	0	4	4	6.25	4.75	3.25	8	6	4	6	8	38.4	1	0	1	0	0	1	1	0	1	1	1	0	1	1	1	1	1	1
6	3	2	3	0	0	0	0	0	1	3	3	2	0	0	0	0	0	0	0	1	4	6.25	6.25	7	7	6	2	4	2	10	28.8	0	0	0	0	0	0	0	1	1	1	1	0	1	1	1	0	1	1
4	2	2	3	0	0	0	0	0	1	1	2	2	0	0	0	0	0	0	0	1	5.5	5.5	7	4.75	4.75	6	10	6	8	10	48	0	0	0	0	0	0	0	1	0	1	1	1	1	1	0	1	1	1
2	1	2	4	0	0	0	1	0	0	3	2	2	0	1	0	0	0	0	0	0	3.25	4	7	6.25	4	6	4	4	6	4	28.8	0	0	0	0	0	0	#NULL!	1	1	1	1	0	1	1	1	0	1	0
3	2	2	2	0	0	0	1	0	0	3	1	2	0	0	0	0	0	0	0	1	3.25	7	6.25	5.5	7	10	4	2	8	8	38.4	0	0	0	0	0	0	0	1	1	1	0	0	1	1	1	1	1	0
3	2	1	3	1	0	0	0	0	1	2	1	2	0	0	0	0	0	1	0	0	2.5	4.75	6.25	4.75	3.25	6	8	6	4	6	36	1	0	0	0	0	1	0	1	1	1	0	0	1	1	0	1	1	1
2	1	1	1	0	1	0	0	0	0	1	3	6	0	0	0	0	0	1	0	0	4.75	4.75	3.25	6.25	6.25	6	6	2	8	8	36	1	0	1	0	0	1	0	0	1	0	1	0	1	1	0	1	1	1
4	2	1	4	0	0	0	1	0	0	3	3	8	0	0	0	0	0	0	0	1	4.75	7	6.25	5.5	5.5	10	6	4	4	10	40.8	0	1	0	0	0	1	0	1	1	0	1	1	1	1	1	1	0	1
2	1	1	2	0	0	0	1	0	0	1	1	2	1	0	0	0	0	1	0	0	1.75	4.75	7	7	4	4	4	4	6	4	26.4	0	0	0	0	0	1	0	0	1	1	1	0	1	1	1	0	1	0
4	2	2	3	0	1	0	0	0	0	1	4	2	1	0	1	0	0	1	0	1	4	5.5	6.25	5.5	6.25	6	6	2	4	6	28.8	1	0	1	0	0	1	#NULL!	1	0	0	1	0	1	1	1	1	0	1
2	1	2	3	1	0	0	0	0	0	1	1	6	1	1	0	0	0	1	0	1	3.25	4.75	6.25	4	5.5	4	8	8	8	8	43.2	1	0	0	0	0	1	#NULL!	1	0	1	1	0	0	1	1	1	1	0
2	1	2	2	1	1	0	0	0	1	1	1	6	0	1	0	0	0	0	0	1	4	4	4	4	4	2	2	2	2	2	12	1	1	1	1	1	1	#NULL!	1	0	1	1	0	1	1	1	0	0	0
2	1	2	2	1	1	0	0	0	1	1	1	6	0	0	0	0	0	0	0	1	4	4	4	4	4	6	6	6	6	6	36	1	1	1	1	1	1	#NULL!	1	0	1	1	0	1	1	1	0	0	0
4	2	2	3	0	0	0	1	0	0	3	4	2	0	0	0	0	0	0	0	1	1.75	4	7	6.25	5.5	6	6	4	6	6	33.6	0	0	0	0	0	0	0	1	0	0	1	0	0	1	0	1	1	1
2	1	2	6	0	0	0	1	0	0	2	1	2	0	0	0	0	0	0	1	0	2.5	6.25	6.25	4	4.75	10	2	8	4	10	40.8	0	0	0	0	0	1	1	1	0	1	1	1	0	1	0	1	0	0
5	3	1	3	1	0	1	0	0	1	1	1	2	0	0	0	0	0	0	0	1	4.75	4.75	6.25	4.75	5.5	6	8	6	8	8	43.2	1	1	1	1	1	1	#NULL!	1	0	1	1	0	0	1	0	1	1	0
4	2	2	3	0	0	0	1	0	0	1	1	2	0	1	0	0	0	0	0	0	3.25	4.75	5.5	4.75	3.25	6	10	4	10	4	40.8	0	1	0	0	0	0	0	0	0	0	0	0	0	1	1	1	1	1
4	2	2	3	0	0	0	0	0	1	1	2	2	1	1	0	0	0	1	0	1	2.5	7	7	7	5.5	10	6	6	6	8	43.2	1	1	0	0	0	1	0	1	0	0	1	0	0	1	1	1	0	1
3	2	2	5	0	0	0	0	0	1	1	2	6	0	0	0	0	0	0	0	1	7	4.75	7	4.75	4.75	8	10	6	10	10	52.8	1	0	0	0	0	0	0	0	0	0	1	0	0	1	0	1	1	1
3	2	2	2	0	0	0	0	0	1	3	2	7	1	1	1	1	1	1	1	1	4.75	4	6.25	3.25	3.25	10	10	4	10	10	52.8	1	1	1	1	1	1	#NULL!	1	1	0	0	0	1	1	0	1	0	1
2	1	2	3	0	0	0	1	0	0	1	1	2	0	0	0	0	0	0	0	1	4	6.25	6.25	5.5	7	10	4	6	8	8	43.2	1	0	1	0	0	1	1	0	0	1	1	0	0	1	0	0	1	1
4	2	2	3	0	0	0	0	0	1	1	1	8	0	0	0	0	0	0	0	1	2.5	5.5	6.25	5.5	5.5	4	4	4	4	4	24	1	1	1	0	1	1	0	0	0	1	0	0	1	1	0	1	1	1
5	3	2	5	0	0	0	0	0	1	2	1	2	1	1	1	0	0	1	0	1	3.25	4	7	5.5	5.5	6	6	4	2	6	28.8	1	1	1	0	0	1	0	1	1	0	0	0	0	1	1	0	1	0
3	2	2	2	1	0	0	1	0	0	1	1	2	0	0	0	0	0	0	0	1	5.5	5.5	6.25	7	5.5	10	8	4	8	8	45.6	1	1	1	0	0	1	#NULL!	1	1	1	0	0	0	1	0	0	1	0
2	1	3	3	1	0	1	0	0	0	1	1	2	0	0	0	0	0	1	0	0	3.25	1.75	7	7	2.5	10	6	6	10	8	48	0	0	0	0	0	1	0	0	0	1	0	0	1	1	0	0	1	0
3	2	2	3	0	0	0	1	0	0	3	2	2	0	0	0	0	0	0	0	1	2.5	5.5	5.5	4.75	4	6	10	4	8	10	45.6	1	0	1	0	0	1	1	1	0	1	1	0	0	1	0	0	1	1
2	1	2	3	0	0	0	1	0	0	3	1	2	0	0	0	0	0	1	0	0	4.75	6.25	5.5	4	4.75	8	8	4	6	6	38.4	1	0	1	0	0	1	#NULL!	1	0	0	1	1	0	1	1	0	0	0
1	1	2	3	1	0	1	0	0	0	2	1	2	1	1	1	0	0	1	1	1	6.25	5.5	6.25	4	4.75	6	4	4	8	6	33.6	1	0	1	0	0	1	1	1	0	1	0	0	0	1	1	1	1	0
3	2	1	3	0	0	0	1	0	0	1	1	2	0	1	0	0	0	0	0	0	5.5	4	6.25	6.25	5.5	4	4	4	4	6	26.4	0	1	0	0	0	0	0	1	0	1	1	0	0	1	1	1	0	0
2	1	2	2	0	0	0	1	0	0	1	1	2	0	0	0	0	0	0	0	1	1.75	2.5	7	2.5	4.75	8	4	8	10	10	48	0	1	0	0	1	1	#NULL!	1	0	1	0	1	0	1	0	1	1	0
3	2	2	4	0	0	0	1	0	0	2	1	2	1	0	0	0	0	1	1	0	5.5	4.75	7	6.25	5.5	6	6	6	6	8	38.4	1	0	0	0	0	1	1	0	0	0	1	0	1	1	0	1	0	1
2	1	2	6	0	0	0	1	0	0	2	1	6	0	0	0	0	0	0	1	0	3.25	7	7	5.5	7	2	2	2	4	10	24	1	0	0	0	0	0	1	0	1	1	0	0	0	1	0	0	1	0
3	2	2	2	0	0	0	0	0	1	1	1	2	0	0	0	0	0	0	0	1	4.75	3.25	5.5	4.75	5.5	8	8	2	10	4	38.4	0	0	0	0	0	0	0	1	0	0	0	0	1	0	1	1	1	0
1	1	1	2	0	0	0	0	0	1	2	1	2	1	0	1	0	0	0	1	0	7	5.5	7	7	4.75	10	10	8	10	10	57.6	1	0	0	0	0	0	1	1	0	1	1	0	0	1	0	0	1	1
2	1	2	4	1	0	0	0	0	0	1	1	2	0	1	0	1	0	0	0	1	4	4.75	4.75	5.5	4	6	6	6	6	6	36	0	0	0	0	0	0	1	0	0	1	0	0	0	1	1	0	1	0
3	2	2	5	0	0	0	1	0	0	1	1	5	0	0	0	0	0	1	0	1	1.75	4.75	6.25	4.75	4	6	8	10	8	8	48	1	0	0	0	0	0	#NULL!	1	0	1	0	0	0	1	1	1	0	0
4	2	2	3	0	0	0	0	0	1	2	1	2	0	0	0	0	0	0	0	1	1.75	5.5	7	5.5	3.25	6	10	2	4	6	33.6	0	0	0	0	0	1	0	1	0	1	1	0	0	0	0	0	1	0
3	2	1	3	0	0	0	1	0	0	2	1	6	0	1	0	0	0	0	0	0	5.5	3.25	5.5	4	4	6	6	2	4	10	33.6	0	0	0	0	0	1	0	0	0	0	0	0	0	0	1	1	1	0
3	2	1	3	0	0	0	1	0	0	2	1	2	0	0	0	0	0	0	0	1	6.25	4.75	7	7	5.5	4	4	2	8	8	31.2	0	0	0	0	0	1	0	1	0	1	1	0	0	0	0	0	1	1
2	1	1	3	0	0	1	0	0	0	3	2	8	1	0	0	0	0	0	0	0	3.25	3.25	7	3.25	3.25	10	6	4	4	10	40.8	1	0	0	0	0	0	0	1	1	0	1	1	0	1	0	0	0	0
3	2	1	5	1	0	0	1	0	0	3	1	6	0	0	0	0	0	1	1	0	4.75	6.25	6.25	7	5.5	8	2	2	4	4	24	0	1	0	0	0	1	1	0	0	0	1	1	0	1	0	0	0	1
2	1	2	3	0	0	1	0	0	0	1	1	2	0	1	0	0	0	0	0	0	2.5	2.5	7	3.25	2.5	4	6	6	8	6	36	0	1	0	0	0	0	0	0	0	1	0	0	0	0	1	1	1	0
2	1	2	5	0	0	0	1	0	0	1	1	2	0	0	0	0	0	0	0	1	4	4	7	4	3.25	6	6	4	6	10	38.4	1	0	0	0	0	1	#NULL!	1	0	0	1	1	0	0	0	0	1	0
2	1	2	2	0	0	1	0	0	0	2	2	6	0	0	0	0	0	1	0	0	4.75	6.25	7	4.75	6.25	8	6	4	8	8	40.8	0	0	0	0	0	1	0	1	1	0	1	0	0	1	0	0	0	0
2	1	2	4	1	0	1	0	0	0	2	1	8	0	1	0	0	0	0	0	0	4.75	4.75	6.25	4.75	3.25	10	6	4	10	8	45.6	0	1	0	0	0	1	0	0	0	0	0	0	0	1	1	0	1	1
2	1	2	1	0	0	0	1	0	0	2	2	8	0	0	0	0	0	0	0	1	3.25	5.5	5.5	4.75	4.75	8	2	6	10	6	38.4	1	1	1	0	0	1	0	0	0	1	0	0	1	1	0	1	0	0
2	1	2	5	1	0	0	1	0	0	2	1	5	0	0	0	0	0	0	0	1	4	4	6.25	4.75	3.25	6	6	6	4	6	33.6	1	1	1	1	0	1	1	0	1	0	0	0	0	1	0	0	0	1
3	2	2	3	0	0	1	0	0	0	2	1	6	0	0	0	0	0	1	0	0	3.25	2.5	6.25	4	3.25	2	4	8	4	10	33.6	1	1	0	0	0	1	1	0	1	0	0	0	0	1	1	1	0	0
2	1	2	3	1	0	0	0	0	0	1	1	6	0	1	0	0	0	0	0	0	4	4	5.5	5.5	4	4	4	4	6	6	28.8	0	0	0	0	0	1	0	1	0	1	0	0	0	1	0	0	1	1
2	1	2	1	0	0	1	0	0	0	1	3	2	0	0	0	0	0	1	1	1	5.5	4	6.25	6.25	6.25	8	10	8	6	8	48	0	0	0	0	0	1	0	1	0	1	1	0	0	1	0	0	1	0
3	2	1	3	1	0	0	0	0	0	2	1	6	0	0	0	0	0	1	0	0	2.5	4.75	7	4	2.5	4	6	4	4	4	26.4	0	0	0	0	0	1	0	1	0	0	0	1	0	1	0	0	1	0
2	1	1	4	0	0	1	0	0	0	2	1	6	0	0	0	0	0	1	0	0	4.75	5.5	7	7	6.25	8	6	2	10	6	38.4	1	1	1	0	0	1	0	0	0	1	0	0	0	1	0	1	0	0
6	3	2	5	0	0	0	1	0	0	3	3	2	1	0	0	0	0	0	0	0	2.5	7	4	6.25	7	6	4	4	6	6	31.2	1	0	0	0	0	0	0	0	0	1	0	0	0	1	0	1	1	0
3	2	2	4	0	0	0	0	0	1	2	1	7	0	0	0	0	0	0	0	1	4	4.75	4.75	7	6.25	10	10	10	2	10	50.4	0	0	0	0	0	0	0	1	0	0	1	0	0	1	0	1	0	0
4	2	2	5	0	0	0	1	0	0	2	4	2	0	0	0	0	0	0	1	0	1.75	6.25	5.5	4	4.75	8	8	8	8	8	48	0	1	0	0	0	1	#NULL!	0	0	0	0	0	0	1	0	1	1	0
5	3	2	4	0	0	0	0	1	0	3	3	2	0	1	0	0	0	0	0	0	3.25	6.25	5.5	4.75	5.5	6	4	4	6	4	28.8	0	1	1	0	0	0	0	0	0	0	0	0	1	1	1	1	0	0
2	1	2	4	0	0	0	1	0	0	1	1	5	0	0	0	0	0	0	1	0	1.75	7	5.5	4.75	7	6	4	2	4	10	31.2	1	0	1	0	0	0	#NULL!	0	0	0	0	0	0	1	0	1	1	0
3	2	2	5	0	0	1	0	0	0	1	1	6	0	0	0	0	0	1	1	0	5.5	4.75	5.5	6.25	4.75	2	6	6	2	2	21.6	0	0	0	0	0	1	1	0	0	0	1	0	0	1	0	1	0	1
3	2	1	4	0	0	0	1	0	0	1	2	6	0	0	0	0	0	1	0	0	4.75	7	6.25	4.75	7	6	4	2	10	10	38.4	0	0	0	0	0	1	0	0	1	1	1	0	0	0	0	0	1	0
1	1	2	1	0	1	0	0	0	0	1	2	2	0	0	0	0	0	0	1	1	3.25	4	7	5.5	1	6	8	4	10	10	45.6	0	0	0	0	0	0	1	1	0	0	0	0	1	0	0	0	1	0
2	1	2	1	0	1	0	0	0	0	1	1	6	0	0	0	0	0	0	0	1	2.5	4.75	5.5	2.5	5.5	6	8	6	8	8	43.2	0	0	0	0	0	0	0	1	0	1	0	0	0	1	0	0	1	0
5	3	1	4	0	0	0	1	0	0	1	1	2	0	1	0	0	0	0	0	0	5.5	7	6.25	6.25	6.25	6	4	6	6	8	36	0	1	0	0	0	0	0	0	0	0	0	0	0	1	1	1	0	0
3	2	2	4	0	0	0	1	0	0	3	1	2	0	1	0	0	0	0	0	0	4	5.5	6.25	5.5	7	8	2	2	4	8	28.8	0	1	0	0	0	1	0	0	0	0	0	0	0	0	1	0	1	0
2	1	2	2	0	0	0	1	0	0	1	1	2	0	1	0	0	0	0	0	0	2.5	4	6.25	6.25	5.5	6	4	8	8	8	40.8	1	1	0	0	0	1	0	0	0	0	0	0	0	1	1	1	0	0
2	1	2	3	1	0	0	0	0	0	1	1	2	0	0	0	0	0	1	0	1	1.75	3.25	4.75	2.5	4.75	2	4	4	4	6	24	0	0	1	0	0	1	0	1	0	0	0	0	0	1	0	1	0	1
3	2	2	2	0	0	0	0	0	1	1	1	6	0	0	0	0	0	0	0	1	3.25	5.5	6.25	5.5	4.75	4	6	6	6	8	36	1	0	0	0	0	0	0	0	0	1	0	0	0	0	0	1	1	0
3	2	2	4	0	0	0	1	0	0	3	3	5	0	1	0	0	0	0	1	1	3.25	5.5	6.25	4	4	6	2	2	4	8	26.4	1	1	1	1	1	1	#NULL!	1	0	0	0	0	0	1	0	1	0	0
2	1	2	3	0	0	0	1	0	0	2	2	2	0	0	0	0	0	0	0	1	1	6.25	6.25	5.5	6.25	6	6	6	6	4	33.6	0	0	0	0	0	0	0	1	0	0	0	0	1	1	0	0	0	0
3	2	2	3	0	0	0	1	0	0	3	3	2	0	0	0	0	0	0	1	0	4	7	7	6.25	3.25	10	4	2	8	6	36	0	0	0	0	0	0	1	1	0	0	1	0	0	1	0	0	1	0
2	1	2	5	1	0	1	0	0	0	1	1	6	0	0	0	0	1	0	1	0	1.75	7	7	5.5	4	4	10	6	10	10	48	0	0	0	0	0	0	1	0	1	0	0	0	0	1	0	0	1	0
5	3	2	4	0	0	0	1	0	0	2	2	2	1	1	0	0	0	0	1	0	1.75	4.75	7	4	4.75	8	8	8	8	8	48	1	0	0	0	0	0	1	0	1	0	0	0	0	1	0	0	0	0
3	2	2	2	0	0	0	1	0	0	1	1	2	0	0	0	0	0	0	0	1	3.25	6.25	6.25	5.5	4	6	4	2	4	4	24	0	0	0	0	0	0	0	1	0	1	0	0	0	0	0	0	1	0
2	1	2	3	1	0	0	0	0	0	1	1	6	0	0	0	0	0	1	0	0	5.5	1.75	6.25	4.75	2.5	6	8	6	6	6	38.4	1	0	0	0	0	1	0	0	0	1	0	0	0	1	0	0	1	0
4	2	2	3	0	0	0	1	0	0	4	1	2	0	0	0	0	0	0	0	1	2.5	7	7	5.5	4.75	6	6	4	8	10	40.8	0	0	0	0	0	0	0	1	0	0	0	0	0	0	0	1	1	0
6	3	2	3	0	0	0	0	1	0	2	3	2	1	1	1	0	0	0	1	0	3.25	4.75	4.75	6.25	7	10	6	4	8	8	43.2	0	0	0	0	0	0	1	0	0	0	0	0	1	1	0	0	0	0
2	1	2	4	0	0	0	1	0	0	1	1	2	0	0	1	0	0	1	1	1	5.5	5.5	7	6.25	7	6	6	8	8	8	43.2	1	1	1	0	0	1	1	0	0	0	0	0	0	1	0	0	1	1
5	3	2	2	0	0	0	0	0	1	1	1	2	0	0	0	0	0	1	0	0	4.75	7	6.25	6.25	4	4	6	4	4	8	31.2	0	0	0	0	0	1	0	0	0	0	0	0	0	1	0	1	0	1
4	2	2	3	0	0	0	0	0	1	3	3	2	0	1	0	0	0	0	0	0	1	4	4.75	4	3.25	6	2	8	10	6	38.4	0	1	0	0	1	0	1	0	0	0	0	0	0	1	1	0	1	0
6	3	3	3	0	0	0	0	0	1	2	1	2	1	0	0	0	0	0	0	0	5.5	5.5	6.25	4.75	6.25	6	6	4	6	6	33.6	1	0	0	0	0	0	0	0	0	1	0	0	0	1	0	0	0	0
3	2	2	6	0	0	0	1	0	0	3	1	2	1	0	0	0	0	1	1	1	4	6.25	7	5.5	4.75	10	4	2	8	6	36	0	0	0	0	0	1	1	1	0	0	0	0	0	1	0	0	1	0
2	1	2	4	1	0	0	0	0	0	2	1	6	0	0	0	0	0	0	1	0	2.5	2.5	5.5	4.75	2.5	4	4	6	8	6	33.6	1	0	0	0	0	0	1	0	0	1	1	0	0	0	0	0	1	0
3	2	2	5	0	0	1	0	0	0	3	1	7	0	0	0	1	0	0	0	0	5.5	7	5.5	1.75	6.25	6	2	2	8	10	33.6	0	0	0	0	1	0	0	0	0	0	0	0	0	1	1	0	0	1
3	2	2	4	0	0	0	1	0	0	2	1	4	0	0	0	0	0	0	0	1	3.25	4	5.5	5.5	4.75	10	6	6	10	8	48	0	0	0	0	0	0	0	1	0	0	0	0	0	1	0	0	1	0
5	3	2	3	0	0	0	1	0	0	3	2	2	0	0	0	0	0	0	1	0	2.5	5.5	7	4.75	4	8	8	8	8	8	48	0	0	0	0	0	0	#NULL!	1	0	0	0	0	0	1	0	0	1	0
4	2	2	6	0	0	1	0	0	0	1	1	6	0	0	0	0	1	0	0	0	2.5	5.5	4.75	3.25	4	6	6	2	4	6	28.8	1	0	1	0	0	0	#NULL!	1	0	0	0	0	0	1	0	1	0	1
4	2	1	4	0	0	0	1	0	0	3	3	6	0	1	0	0	0	1	0	0	2.5	5.5	7	5.5	2.5	4	6	4	4	8	31.2	1	0	0	0	0	1	0	0	0	1	1	0	0	0	0	0	1	0
1	1	1	1	1	0	0	0	0	0	1	1	2	0	0	0	0	0	0	0	1	4	4	6.25	6.25	5.5	6	6	8	6	6	38.4	1	0	0	0	0	0	0	1	0	0	0	0	0	1	0	0	1	0
2	1	2	3	0	0	1	0	0	0	1	1	3	0	0	0	1	0	0	1	1	3.25	4.75	5.5	4	2.5	6	4	6	8	8	38.4	0	0	0	0	0	0	#NULL!	1	0	0	0	0	0	1	0	0	1	0
5	3	2	5	0	0	0	1	0	0	3	3	2	0	1	0	0	0	0	0	0	2.5	7	4.75	2.5	5.5	2	2	2	10	6	26.4	0	0	0	0	0	0	0	1	0	1	0	0	0	1	0	0	1	0
4	2	2	4	0	0	0	1	0	0	1	1	6	0	1	0	0	0	0	0	0	4	3.25	6.25	4.75	3.25	8	4	4	10	8	40.8	0	1	0	0	0	1	0	0	0	0	0	0	0	0	1	1	1	0
2	1	2	5	1	0	1	0	0	0	1	1	6	0	0	0	0	0	0	1	0	1.75	7	7	1.75	7	6	4	6	6	10	38.4	1	0	0	0	0	1	1	0	0	0	0	0	0	1	0	1	1	0
3	2	2	4	0	0	0	1	0	0	3	2	2	0	0	0	0	0	0	0	1	1.75	5.5	5.5	6.25	4	4	6	6	10	8	40.8	1	0	1	0	0	1	1	1	0	0	0	0	0	1	0	0	1	0
2	1	1	5	1	0	1	0	0	0	1	1	6	0	0	0	0	0	0	1	0	4	4	6.25	4.75	5.5	8	6	2	6	6	33.6	0	0	1	0	0	1	1	0	0	0	0	0	0	1	0	0	1	1
4	2	1	2	0	0	1	0	0	1	3	3	2	0	0	0	0	0	0	0	1	4.75	4.75	5.5	6.25	4.75	8	2	6	6	8	36	1	0	0	0	0	0	0	1	0	0	0	0	0	0	0	0	1	1
3	2	2	3	0	0	1	0	0	0	1	1	6	0	0	0	0	0	1	0	0	1.75	2.5	5.5	1.75	1	2	10	10	4	8	40.8	0	0	0	0	0	1	0	0	0	0	0	0	0	1	0	0	1	0
5	3	2	6	0	0	0	1	0	0	3	1	8	1	1	0	0	0	0	0	0	1	2.5	7	4	4	8	6	2	6	8	36	1	0	0	0	0	0	1	0	0	0	0	0	1	1	0	0	0	0
3	2	2	2	1	0	0	0	0	0	2	1	6	0	1	0	0	0	0	0	0	6.25	5.5	5.5	4.75	6.25	4	6	2	4	8	28.8	0	0	0	0	0	0	#NULL!	1	0	0	0	0	0	0	0	0	0	1
2	1	2	3	0	0	1	0	0	1	3	4	8	0	1	0	0	0	0	0	0	4	5.5	4	4	4	4	2	2	8	6	26.4	0	1	0	0	0	0	0	0	0	0	0	0	0	0	1	1	0	0
3	2	2	5	0	0	0	1	0	0	3	3	2	0	0	0	0	0	0	1	0	7	2.5	4.75	4	2.5	4	10	8	10	10	50.4	0	0	0	0	0	0	1	0	0	0	0	0	0	1	0	0	0	1
3	2	2	6	0	0	0	1	0	0	2	1	6	0	0	0	0	0	0	0	1	4.75	3.25	7	4.75	4	4	8	6	8	8	40.8	0	0	0	0	0	0	0	1	0	0	0	0	0	1	0	0	0	1
1	1	2	3	1	0	0	0	0	0	2	1	2	0	0	0	0	1	0	0	0	4.75	5.5	7	5.5	4.75	6	4	4	8	10	38.4	0	0	0	1	0	1	0	0	0	0	0	0	0	1	1	0	0	0
2	1	2	2	1	0	1	0	0	1	1	1	5	0	0	0	0	0	0	0	1	6.25	4	4.75	3.25	1	10	10	10	10	10	60	1	0	0	0	0	0	0	0	0	0	0	0	0	1	0	1	0	0
6	3	2	3	0	0	0	1	0	0	1	3	2	0	0	0	1	0	0	0	0	2.5	7	4.75	4	3.25	6	4	4	6	6	31.2	0	0	0	0	0	0	1	0	0	0	0	0	0	1	0	0	0	1
4	2	2	4	0	0	0	1	0	0	3	2	2	0	0	0	0	0	0	0	1	6.25	6.25	4	5.5	5.5	6	4	4	4	6	28.8	0	0	0	0	0	0	0	1	0	0	0	0	0	1	0	0	1	0
3	2	2	2	0	0	0	1	0	0	3	3	6	0	0	0	0	0	1	0	0	7	4.75	7	5.5	7	8	4	6	4	8	36	1	0	1	0	0	1	0	0	0	0	1	0	0	0	0	0	0	1
4	2	2	5	0	0	0	0	0	1	1	1	6	0	0	0	0	0	0	1	0	3.25	7	6.25	3.25	4	2	4	4	4	8	26.4	1	1	1	0	1	0	#NULL!	0	1	0	0	0	0	0	0	0	1	0
5	3	1	3	0	0	0	1	0	0	1	3	2	1	0	0	0	0	0	0	0	2.5	4	6.25	4.75	4	6	8	4	8	8	40.8	1	0	0	0	0	0	0	0	0	0	0	0	0	0	1	0	1	0
3	2	2	2	0	0	1	0	0	0	3	1	2	0	0	0	0	0	0	1	0	3.25	3.25	6.25	2.5	6.25	6	6	2	10	10	40.8	0	0	0	0	0	0	1	1	0	0	0	0	0	1	0	1	0	0
4	2	2	3	0	0	1	0	0	0	2	2	2	0	1	0	0	0	0	0	0	5.5	3.25	6.25	3.25	3.25	4	6	8	6	4	33.6	0	0	0	0	0	0	1	0	0	0	0	0	0	1	0	0	0	1
2	1	2	2	1	1	0	0	0	0	1	1	6	0	0	0	0	0	0	1	0	4	3.25	4.75	6.25	3.25	4	2	6	6	6	28.8	1	0	1	0	0	0	#NULL!	0	0	0	0	0	0	1	0	1	0	0
3	2	2	2	0	0	0	0	0	1	2	1	6	0	0	0	0	0	0	1	0	4.75	4	7	6.25	5.5	6	10	6	6	6	40.8	0	0	0	0	0	0	1	0	0	0	0	0	0	1	0	0	0	1
3	2	2	4	0	0	0	1	0	0	2	1	6	0	1	0	0	0	1	1	0	2.5	4	7	6.25	7	4	8	8	8	8	43.2	1	0	0	0	0	1	0	0	0	1	0	0	0	1	0	0	0	0
3	2	2	3	0	1	0	0	0	1	3	2	2	0	1	0	0	0	1	0	1	7	1	4.75	2.5	1	10	10	10	10	10	60	0	0	0	0	0	1	0	1	0	0	0	0	0	0	0	1	0	0
6	3	2	5	0	0	0	0	1	0	1	3	2	0	0	0	0	0	0	0	1	4	2.5	4	1.75	4	4	6	4	4	8	31.2	0	0	0	0	0	1	0	0	0	0	0	0	0	0	0	1	0	0
3	2	2	5	0	0	0	1	0	0	3	1	6	0	0	0	0	0	0	1	0	2.5	6.25	6.25	4.75	4	6	2	2	6	6	26.4	0	0	0	0	0	0	1	0	0	0	0	0	0	0	0	0	1	0
4	2	2	2	0	0	1	0	0	0	2	1	2	1	1	0	0	0	1	1	0	1.75	3.25	5.5	6.25	5.5	6	8	2	6	6	33.6	1	0	0	0	0	0	0	0	0	0	0	0	0	1	0	0	1	0
2	1	2	5	0	0	0	1	0	0	1	1	6	0	1	0	0	0	0	0	0	4.75	3.25	6.25	5.5	4	8	2	8	6	6	36	0	1	0	0	0	1	0	0	0	0	0	0	0	1	0	0	0	1
2	1	2	3	1	0	1	0	0	0	2	1	6	0	0	0	0	0	0	1	0	4	4	7	4.75	5.5	6	4	4	4	6	28.8	1	1	1	1	0	0	1	0	0	0	0	0	0	1	0	0	0	1
4	2	2	4	0	0	0	0	0	1	1	1	2	0	0	0	0	0	0	0	1	2.5	4	6.25	5.5	4	6	8	6	8	8	43.2	0	0	0	0	1	0	0	1	0	0	0	0	0	1	0	0	1	0
3	2	1	3	0	0	0	1	0	0	3	3	2	0	0	0	0	0	0	0	1	4.75	5.5	5.5	4.75	4.75	2	4	4	8	10	33.6	0	0	0	0	0	0	0	1	0	0	0	0	0	1	0	0	1	0
2	1	2	3	0	0	0	1	0	0	1	1	2	0	1	0	0	0	0	0	0	1.75	4	7	5.5	3.25	4	2	8	10	6	36	1	1	0	0	0	0	1	0	0	0	0	0	0	1	0	1	0	0
3	2	2	1	0	0	1	0	0	0	1	3	3	1	0	0	0	0	0	1	0	1.75	3.25	7	4	5.5	6	4	4	6	6	31.2	1	1	1	0	0	1	#NULL!	1	0	0	0	0	0	1	0	0	0	1
3	2	2	1	0	1	0	0	0	0	1	3	3	1	0	0	0	0	0	1	0	1.75	4	6.25	3.25	5.5	6	6	2	6	6	31.2	1	0	0	0	0	0	1	0	0	0	0	0	0	1	0	1	0	0
2	1	2	4	0	1	0	0	0	1	1	1	8	0	0	0	0	0	0	1	0	2.5	4	6.25	4.75	6.25	4	6	2	6	8	31.2	0	0	0	0	0	0	1	1	0	0	0	0	0	1	0	0	0	0
3	2	2	4	0	0	0	1	0	0	2	1	1	1	0	0	0	0	0	0	1	3.25	5.5	6.25	5.5	6.25	8	6	4	6	6	36	1	0	0	0	0	0	#NULL!	0	0	0	0	0	0	0	0	1	0	1
3	2	1	4	0	0	0	1	0	0	1	1	2	0	0	0	0	0	0	1	0	5.5	7	7	4	4	8	8	2	4	10	38.4	0	0	0	0	0	0	0	1	0	0	0	0	0	0	0	0	1	1
3	2	3	3	0	1	0	0	0	0	2	1	6	0	0	0	0	0	0	1	0	3.25	6.25	6.25	4.75	1.75	4	2	2	4	8	24	0	0	0	0	0	0	0	1	0	1	0	0	0	1	0	0	0	0
3	2	1	5	0	0	0	1	0	0	2	1	6	0	0	0	0	0	1	0	0	7	6.25	6.25	4	7	6	8	2	2	8	31.2	0	0	0	0	0	1	0	0	0	0	0	0	0	1	0	0	0	1
3	2	2	2	0	0	0	1	0	0	3	3	2	0	0	0	0	0	1	0	0	2.5	4.75	5.5	6.25	6.25	4	4	2	6	6	26.4	0	0	0	0	0	1	#NULL!	0	0	0	0	0	0	1	0	0	1	0
5	3	2	4	0	0	0	1	0	0	2	3	6	1	0	0	0	0	0	1	0	4.75	6.25	7	7	7	6	2	2	4	6	24	1	0	0	0	0	0	1	0	0	0	0	0	0	1	0	0	0	0
3	2	2	4	0	0	0	0	0	1	1	1	5	0	0	0	0	0	0	0	1	2.5	4.75	3.25	3.25	4	2	4	2	4	4	19.2	0	0	0	0	0	0	0	1	0	0	0	0	0	1	0	0	0	1
5	3	1	5	0	0	0	1	0	0	3	4	2	0	0	0	0	0	0	0	1	6.25	2.5	7	5.5	1.75	8	6	6	4	10	40.8	0	0	0	0	0	0	0	1	0	1	0	0	0	0	0	0	1	0
2	1	1	2	0	0	0	1	0	0	2	2	6	0	0	0	0	0	1	1	0	5.5	3.25	4.75	4	3.25	4	4	4	4	4	24	1	0	0	0	0	0	1	0	0	0	0	0	0	1	0	0	0	1
5	3	2	6	0	1	0	0	0	0	2	1	2	0	0	0	0	0	0	1	0	2.5	7	7	4.75	5.5	8	4	10	6	6	40.8	0	0	0	0	0	0	1	0	0	0	0	0	0	1	0	0	1	0
3	2	1	5	0	0	0	1	0	0	3	4	6	0	1	0	0	0	0	0	0	7	6.25	4	4.75	5.5	2	6	4	4	6	26.4	0	0	0	0	0	0	1	0	0	0	0	0	0	1	0	0	0	1
2	1	2	5	0	0	0	1	0	0	2	1	5	0	0	0	0	0	0	1	0	5.5	4.75	4.75	4	5.5	6	2	2	6	6	26.4	0	0	0	0	0	0	1	0	0	0	0	0	0	1	0	0	0	1
2	1	1	5	0	0	0	1	0	0	2	1	6	0	0	0	0	0	0	1	0	4.75	4.75	7	4.75	5.5	6	4	4	2	6	26.4	1	0	0	0	0	0	1	0	0	0	0	0	0	1	0	0	0	1
1	1	2	2	1	0	0	0	0	0	1	1	1	0	0	0	0	1	0	0	0	4	2.5	5.5	2.5	7	6	4	4	8	6	33.6	0	0	0	1	0	0	0	0	0	0	0	0	0	1	1	0	0	0
2	1	2	4	0	0	0	1	0	0	2	1	8	0	0	0	0	0	0	1	0	5.5	7	5.5	6.25	4.75	6	4	2	4	6	26.4	0	0	0	0	0	0	1	0	0	0	0	0	0	1	0	0	0	1
5	3	2	5	0	0	0	1	0	0	2	1	6	0	0	0	0	0	0	0	1	4.75	4	4	4	2.5	6	6	4	6	6	33.6	1	0	0	0	0	0	0	0	0	1	0	0	0	1	0	0	0	0
3	2	1	4	0	0	0	0	0	1	2	4	6	0	0	0	0	0	0	1	0	2.5	2.5	5.5	6.25	5.5	4	6	4	6	6	31.2	0	1	0	0	0	0	1	0	0	0	0	0	0	1	0	0	0	0
3	2	3	4	0	0	0	1	0	0	2	1	2	0	0	0	0	0	0	0	1	4.75	4.75	5.5	4.75	4.75	6	4	4	6	8	33.6	0	0	0	0	0	0	0	1	0	0	0	0	0	1	0	0	0	0
3	2	2	2	0	0	0	1	0	0	3	1	6	0	0	0	0	0	0	1	0	5.5	4.75	6.25	4.75	3.25	6	4	4	8	6	33.6	0	0	0	0	0	0	1	0	0	0	0	0	0	0	0	0	0	0
3	2	2	4	0	0	0	1	0	0	2	1	2	0	0	0	0	0	1	0	1	5.5	6.25	6.25	4.75	4.75	6	2	4	6	10	33.6	0	0	0	0	0	1	0	1	0	0	0	0	0	0	0	0	1	0
2	1	2	3	1	0	1	0	0	0	2	1	5	1	0	0	0	0	0	0	0	4	6.25	5.5	4	7	2	6	4	8	8	33.6	1	1	0	0	0	0	0	1	0	0	0	0	0	1	0	0	0	0
3	2	2	5	0	0	0	1	0	0	2	1	2	0	0	0	0	0	0	1	0	4.75	4.75	7	7	5.5	8	4	4	6	8	36	0	0	0	0	1	0	1	0	0	0	0	0	0	1	0	0	0	0
4	2	1	4	0	0	0	1	0	0	1	3	2	0	0	0	0	0	0	0	1	4.75	7	7	7	7	10	10	10	10	10	60	0	0	0	0	0	0	0	1	0	0	0	0	0	0	0	0	0	0
3	2	2	4	0	0	0	0	0	1	1	1	2	0	1	0	0	0	1	0	0	3.25	2.5	4.75	4	2.5	4	4	4	4	4	24	0	1	0	0	0	1	0	0	0	0	0	0	0	1	0	0	0	0
1	1	2	3	1	0	1	0	0	0	2	1	2	0	0	0	0	0	0	0	1	1.75	4	6.25	4	4	6	2	4	8	4	28.8	0	0	0	0	0	0	0	1	0	0	0	0	0	1	0	0	0	0
2	1	2	2	0	0	0	1	0	1	1	1	6	0	0	0	0	0	0	1	0	4	4	4.75	7	6.25	10	4	8	10	8	48	0	0	0	0	0	1	#NULL!	0	0	0	0	0	0	0	0	0	0	1
2	1	2	5	0	0	0	1	0	0	2	1	2	0	0	0	0	0	0	0	1	2.5	2.5	6.25	6.25	3.25	6	2	2	4	8	26.4	1	0	0	0	0	0	0	0	0	0	0	0	0	1	0	0	0	0
1	1	2	1	1	0	0	0	0	0	2	1	2	0	0	0	0	0	0	1	0	3.25	4	5.5	6.25	2.5	8	4	2	8	6	33.6	0	0	0	0	0	0	1	0	0	0	0	0	0	1	0	0	0	0
2	1	2	3	0	0	0	1	0	0	2	1	4	1	0	0	0	0	1	0	0	4	6.25	7	7	4	10	8	6	8	10	50.4	1	0	0	0	0	0	#NULL!	0	0	0	0	0	0	1	0	0	0	0
2	1	2	3	0	0	0	1	0	0	1	1	2	0	0	0	0	0	0	1	0	1	7	7	4.75	5.5	6	6	4	4	10	36	0	0	0	0	0	0	1	0	0	0	0	0	0	1	0	0	0	0
3	2	2	2	0	0	0	1	0	1	1	1	8	0	0	0	0	0	0	0	1	3.25	4	3.25	2.5	4	2	8	4	2	8	28.8	0	0	0	0	0	0	0	1	0	0	0	0	0	0	0	0	0	0
3	2	1	5	1	0	0	1	0	0	2	1	6	0	0	0	0	0	0	0	1	4.75	6.25	4.75	6.25	4	8	2	2	4	6	26.4	1	1	0	0	0	0	0	1	0	0	0	0	0	1	0	0	0	0
3	2	1	5	0	0	0	1	0	0	2	2	6	0	0	0	0	0	0	1	0	5.5	5.5	6.25	4	4	8	4	4	2	8	31.2	0	0	0	0	0	0	1	0	0	0	0	0	0	0	0	0	1	0
3	2	2	5	0	0	0	1	0	0	1	1	6	0	0	0	0	0	0	0	1	5.5	4.75	5.5	4	4	2	2	2	4	8	21.6	0	0	0	0	0	0	0	1	0	0	0	0	0	1	0	0	0	0
1	1	2	2	1	0	0	0	0	0	1	1	2	0	0	0	0	0	0	0	1	5.5	4.75	5.5	3.25	6.25	6	2	2	4	8	26.4	0	0	0	0	0	0	0	1	0	0	0	0	0	1	0	0	0	0
3	2	2	3	0	0	0	1	0	0	1	2	2	0	0	0	0	0	0	1	0	2.5	4.75	7	4	4	8	4	8	6	8	40.8	0	0	0	0	0	0	1	0	0	0	0	0	0	0	0	0	1	0
6	3	3	3	0	0	0	0	0	1	1	1	2	1	0	0	0	0	0	1	0	5.5	2.5	7	3.25	3.25	6	6	6	6	10	40.8	1	0	0	0	0	0	1	0	0	0	0	0	0	0	0	0	0	0
3	2	1	4	0	0	0	0	0	1	1	1	6	0	0	0	0	0	0	0	1	4.75	3.25	7	4.75	4.75	4	10	2	10	8	40.8	0	0	0	0	0	0	0	1	0	1	0	0	0	0	0	0	0	0
3	2	1	3	0	0	1	0	0	0	2	3	6	0	1	0	0	0	0	0	0	5.5	6.25	6.25	4	5.5	4	4	6	6	6	31.2	0	1	0	0	0	0	0	0	0	0	0	0	0	1	0	0	0	0
1	1	2	2	0	0	0	0	0	1	1	1	2	0	0	0	0	0	0	0	1	5.5	4	5.5	2.5	7	6	4	4	6	6	31.2	0	0	0	0	0	0	0	1	0	0	0	0	0	1	0	0	0	0
3	2	2	3	0	0	0	1	0	0	1	1	2	0	0	0	0	0	0	0	1	1.75	4.75	4.75	4	4.75	4	4	4	4	4	24	1	0	1	0	0	0	0	1	0	0	0	0	0	0	0	0	0	0
4	2	2	6	0	0	0	1	0	0	3	3	2	0	1	0	0	0	0	0	0	2.5	6.25	6.25	7	7	6	2	4	4	8	28.8	0	0	0	0	0	1	#NULL!	0	0	0	0	0	0	1	0	0	0	0
4	2	2	2	0	0	0	1	0	0	2	4	2	0	0	0	0	0	0	0	1	3.25	5.5	6.25	3.25	4.75	4	6	4	4	6	28.8	1	0	0	0	0	1	0	1	0	0	0	0	0	0	0	0	1	0
2	1	2	3	1	0	1	0	0	0	1	1	8	0	0	0	0	0	0	0	1	6.25	4	6.25	7	5.5	8	4	2	6	8	33.6	0	0	0	0	0	0	0	1	0	0	0	0	0	1	0	0	0	0
4	2	2	5	0	0	0	1	0	0	1	1	2	0	0	0	1	0	0	1	0	5.5	4	6.25	5.5	4.75	6	6	6	4	6	33.6	0	0	0	0	1	0	1	0	0	0	0	0	0	0	0	0	0	1
3	2	2	3	0	0	0	1	0	0	1	1	6	0	0	0	0	0	0	1	0	1.75	4	5.5	5.5	6.25	4	6	6	4	8	33.6	1	0	0	0	0	1	#NULL!	0	0	0	0	0	0	1	0	0	0	0
2	1	2	2	0	0	0	1	0	0	1	1	2	0	1	0	0	0	0	0	0	5.5	2.5	4.75	3.25	4.75	2	4	4	6	8	28.8	0	1	0	0	0	0	0	0	0	0	0	0	0	0	1	0	0	0
4	2	2	3	0	0	0	1	0	0	3	1	6	0	0	0	0	0	0	1	0	3.25	5.5	6.25	4.75	7	6	4	2	6	6	28.8	0	0	0	0	0	0	1	0	0	0	0	0	0	1	0	0	0	0
1	1	2	2	1	0	1	0	0	0	1	1	2	0	0	0	0	0	0	0	1	4	4.75	6.25	3.25	5.5	6	4	6	6	8	36	0	0	0	0	0	0	0	1	0	0	0	0	0	1	0	0	0	0
3	2	1	2	0	0	0	0	1	0	3	1	6	0	0	0	0	0	0	1	0	6.25	6.25	5.5	4.75	5.5	4	2	2	4	8	24	0	0	0	0	0	0	1	0	0	0	0	0	0	1	0	0	0	0
2	1	2	6	0	0	0	1	0	0	2	1	6	0	0	0	0	0	0	1	0	7	7	5.5	4	1.75	4	2	2	4	8	24	0	0	0	0	0	0	1	0	0	0	0	0	0	1	0	0	0	0
3	2	1	3	0	0	0	1	0	0	1	1	6	0	0	0	0	0	0	1	0	4.75	5.5	5.5	4.75	5.5	6	2	4	4	6	26.4	0	0	0	0	0	0	1	0	0	0	0	0	0	0	0	0	1	0
4	2	1	4	0	0	0	1	0	0	2	2	6	0	0	0	0	0	0	1	0	5.5	4.75	7	5.5	5.5	6	8	6	10	10	48	0	0	0	0	0	0	1	0	0	0	0	0	0	1	0	0	0	0
4	2	2	5	0	0	0	1	0	0	2	1	8	0	0	0	0	0	0	1	0	2.5	5.5	7	4.75	6.25	8	6	4	6	8	38.4	0	0	0	0	0	0	#NULL!	1	0	0	0	0	0	1	0	0	0	0
2	1	2	1	0	0	0	1	0	0	2	1	6	0	0	0	0	0	0	0	1	1.75	4	3.25	4	4	6	2	2	8	6	28.8	0	0	0	0	0	0	0	1	0	0	0	0	0	0	0	0	0	0
6	3	2	6	0	0	1	0	1	0	3	3	2	0	0	0	0	0	0	0	1	3.25	4	4.75	5.5	6.25	6	4	6	6	6	33.6	0	0	0	0	0	0	0	1	0	0	0	0	0	0	0	0	0	0
4	2	2	4	0	0	0	1	0	0	3	2	2	0	1	0	0	0	0	0	0	4	5.5	5.5	5.5	5.5	6	2	4	6	8	31.2	0	1	0	0	0	0	0	0	0	0	0	0	0	0	1	0	0	0
2	1	2	3	0	0	0	1	0	0	1	1	2	0	0	0	0	0	0	0	1	3.25	5.5	7	3.25	6.25	10	8	6	6	10	48	0	0	0	0	0	0	0	1	0	0	0	0	0	1	0	0	0	0
1	1	2	2	1	0	1	0	0	0	1	1	2	0	0	1	0	0	0	0	0	5.5	4.75	6.25	6.25	6.25	10	4	4	10	8	43.2	0	0	1	0	0	0	#NULL!	0	0	0	0	0	0	0	1	0	0	0
1	1	2	3	1	0	1	0	0	0	1	1	2	0	0	0	0	0	0	0	1	4.75	4	5.5	4	4.75	10	4	6	10	8	45.6	1	0	0	0	0	0	0	1	0	0	0	0	0	0	0	0	0	0
2	1	2	3	0	0	0	1	0	0	1	1	6	0	1	0	0	0	0	0	0	7	5.5	6.25	6.25	2.5	4	6	2	4	10	31.2	0	1	0	0	0	0	0	0	0	0	0	0	0	0	0	0	0	0
3	2	1	6	0	0	0	1	0	0	3	1	2	0	0	0	0	0	0	0	1	5.5	5.5	4.75	3.25	2.5	6	6	2	4	8	31.2	0	0	0	0	0	0	0	1	0	0	0	0	1	0	0	0	0	0
2	1	2	5	1	0	0	1	0	0	1	1	8	1	0	0	0	0	0	1	1	3.25	4	5.5	2.5	7	10	4	2	10	10	43.2	1	0	0	0	0	0	#NULL!	0	0	0	0	0	0	1	0	0	0	0
4	2	2	6	0	0	0	1	0	0	3	2	8	0	0	0	0	0	0	0	1	5.5	7	7	7	7	10	10	6	10	10	55.2	0	0	0	0	0	0	1	0	0	0	0	0	0	0	0	0	0	0
3	2	2	3	0	1	0	0	0	0	1	1	5	0	0	0	0	0	0	0	1	1	2.5	2.5	4	5.5	2	4	2	6	8	26.4	0	0	0	0	0	0	1	1	0	0	0	0	0	0	0	1	0	0
4	2	2	4	0	0	0	1	0	0	3	1	6	0	1	0	0	0	0	0	0	5.5	4.75	2.5	4	5.5	4	2	4	4	8	26.4	1	1	0	0	0	0	0	0	0	0	0	0	0	0	1	0	0	0
6	3	2	5	0	0	0	1	0	0	3	3	6	0	1	0	0	0	0	0	0	7	7	7	6.25	6.25	4	2	2	6	6	24	0	1	0	0	0	0	0	0	0	0	0	0	0	1	0	0	0	0
5	3	1	5	0	0	1	0	0	0	1	1	6	0	0	0	0	0	0	0	1	4.75	7	7	6.25	5.5	2	6	2	6	4	24	0	0	0	0	0	1	1	1	0	0	0	0	0	0	0	0	1	0
1	1	2	2	1	0	1	0	0	0	2	1	8	0	0	0	0	0	1	1	0	7	3.25	5.5	6.25	2.5	8	6	8	8	4	40.8	0	0	0	0	0	1	0	0	0	0	0	0	0	0	0	0	0	0
1	1	2	3	1	0	1	0	0	0	1	1	8	0	0	0	0	0	0	0	1	5.5	4	4.75	3.25	3.25	10	6	8	10	8	50.4	0	0	0	0	0	0	0	0	0	0	0	0	0	0	0	0	0	0
2	1	2	3	1	0	1	0	0	0	1	1	6	0	0	0	0	0	0	1	0	2.5	4	4.75	4.75	4	4	2	4	6	6	26.4	0	0	0	0	0	0	0	0	0	0	0	0	0	0	0	0	0	0
4	2	2	4	0	0	0	1	0	0	1	1	6	0	0	0	0	0	0	1	0	3.25	5.5	5.5	5.5	4	6	4	4	6	6	31.2	0	0	0	0	0	0	0	0	0	0	0	0	0	0	0	0	0	0
2	1	1	2	0	1	0	0	0	0	2	2	2	0	0	0	0	0	1	0	0	1.75	4	6.25	4	4.75	8	10	6	4	10	45.6	0	0	0	0	0	0	0	0	0	0	0	0	0	0	0	0	0	0
3	2	2	3	0	0	0	1	0	0	3	3	2	0	0	0	0	0	0	0	1	6.25	5.5	6.25	4.75	4.75	4	4	6	8	10	38.4	0	0	0	0	0	0	0	0	0	0	0	0	0	0	0	0	0	0
2	1	1	4	1	0	0	0	0	0	1	1	3	1	1	0	0	0	1	0	0	4	4.75	5.5	5.5	4.75	8	8	4	6	4	36	0	0	0	0	0	0	0	0	0	0	0	0	0	0	0	0	0	0
5	3	2	3	0	0	0	1	0	0	3	1	2	0	0	0	0	0	0	1	0	3.25	4	4.75	4	5.5	8	4	8	8	6	40.8	0	0	0	0	0	0	1	0	0	0	0	0	0	0	0	0	0	0
2	1	2	3	1	0	0	0	0	0	1	1	2	0	0	0	0	0	0	1	0	4.75	4.75	4.75	5.5	4	6	4	4	8	10	38.4	0	0	0	0	0	0	1	0	0	0	0	0	0	0	0	0	0	0
3	2	1	4	0	0	0	1	0	0	1	1	2	0	1	0	0	0	0	1	0	2.5	4	3.25	5.5	1.75	4	4	4	6	6	28.8	1	0	0	0	0	0	1	0	0	0	0	0	0	0	0	0	0	0
2	1	1	4	1	0	0	0	0	0	2	2	6	0	0	0	0	0	0	1	0	5.5	4	3.25	3.25	4	6	4	2	4	10	31.2	0	0	0	0	0	0	1	0	0	0	0	0	0	0	0	0	0	0
5	3	2	4	0	0	0	1	0	0	1	3	6	0	0	0	0	0	0	1	0	5.5	6.25	5.5	5.5	5.5	6	6	6	6	6	36	0	0	0	0	0	0	1	0	0	0	0	0	0	0	0	0	0	0
3	2	2	3	0	0	0	1	0	0	3	3	2	0	0	0	0	0	0	0	1	2.5	5.5	4.75	4	5.5	4	6	6	6	8	36	0	0	0	0	0	0	0	1	0	0	0	0	0	0	0	0	0	0
2	1	2	2	0	1	0	0	0	0	1	1	3	0	0	0	0	0	0	0	1	2.5	5.5	5.5	3.25	4.75	2	2	2	8	4	21.6	0	0	0	0	0	0	0	1	0	0	0	0	0	0	0	0	0	0
3	2	2	2	0	0	0	1	0	0	3	1	6	0	0	0	0	0	0	1	0	2.5	4	3.25	4.75	5.5	4	4	6	6	4	28.8	0	0	0	0	0	0	1	0	0	0	0	0	0	0	0	0	0	0
3	2	2	2	0	0	0	1	0	0	3	4	2	0	0	0	0	0	0	0	1	1.75	4.75	1.75	4	6.25	2	4	4	8	4	26.4	0	0	0	0	0	0	0	1	0	0	0	0	0	0	0	0	0	0
3	2	2	3	0	0	0	1	0	0	2	1	3	0	1	0	0	0	0	0	0	5.5	5.5	6.25	4.75	6.25	4	2	2	8	8	28.8	0	0	0	0	0	0	1	0	0	0	0	0	0	0	0	0	0	0
4	2	2	2	0	0	0	1	0	0	1	3	6	0	0	0	0	0	0	1	0	6.25	5.5	7	4.75	7	4	6	6	6	10	38.4	0	0	0	0	0	0	1	0	0	0	0	0	0	0	0	0	0	0
3	2	2	5	0	0	0	1	0	0	2	2	6	0	0	0	0	0	0	0	1	2.5	7	3.25	2.5	7	4	4	4	6	4	26.4	0	0	0	0	0	0	1	0	0	0	0	0	0	0	0	0	0	0
3	2	2	3	0	0	0	1	0	0	1	1	2	0	0	0	0	0	0	0	1	5.5	5.5	5.5	4.75	5.5	10	8	10	10	8	55.2	0	0	0	0	0	0	0	1	0	0	0	0	0	0	0	0	0	0
4	2	2	3	0	0	0	1	0	0	3	3	2	0	0	0	0	0	0	0	1	2.5	5.5	4.75	4	5.5	6	4	4	6	6	31.2	0	0	0	0	0	0	0	1	0	0	0	0	0	0	0	0	0	0
4	2	2	4	0	0	0	1	0	1	3	4	8	0	0	0	0	0	0	0	1	4.75	4.75	6.25	4.75	5.5	6	6	6	4	8	36	0	0	0	0	0	0	0	1	0	0	0	0	0	0	0	0	0	0
3	2	2	4	0	0	0	1	0	0	2	1	2	0	0	0	0	0	0	1	0	3.25	3.25	5.5	4	5.5	8	4	4	10	10	43.2	0	0	0	0	0	0	1	0	0	0	0	0	0	0	0	0	0	0
1	1	2	2	1	0	0	0	0	0	1	1	2	0	0	0	0	0	0	0	1	4	6.25	7	5.5	4.75	4	2	6	8	10	36	1	0	0	0	0	0	0	0	0	0	0	0	0	0	0	0	0	0
4	2	2	3	0	0	0	1	0	0	3	1	6	0	0	0	0	0	0	0	1	4	4	4	4	4	6	6	6	6	6	36	0	0	0	0	0	0	0	1	0	0	0	0	0	0	0	0	0	0
5	3	2	3	0	0	0	1	0	0	3	4	8	0	0	0	0	0	0	0	1	1	4.75	4	4	4.75	2	4	2	4	4	19.2	0	0	0	0	0	0	0	1	0	0	0	0	0	0	0	0	0	0
4	2	2	3	0	0	0	0	0	1	2	2	2	0	0	0	0	0	0	0	1	2.5	5.5	5.5	2.5	2.5	4	6	2	8	10	36	0	0	0	0	0	0	0	1	0	0	0	0	0	0	0	0	0	0
2	1	2	2	0	0	0	1	0	0	3	1	2	0	0	0	0	0	0	0	1	2.5	4	6.25	7	4.75	4	4	6	8	2	28.8	1	0	1	0	0	1	0	1	0	0	0	0	0	0	0	0	0	0
2	1	2	4	0	0	0	1	0	0	2	1	6	0	0	0	0	0	0	1	0	2.5	3.25	7	1	6.25	2	2	2	2	4	14.4	0	0	0	0	0	0	1	0	0	0	0	0	0	0	0	0	0	0
2	1	2	4	0	0	0	1	0	0	2	1	8	0	0	0	0	0	0	1	0	1.75	4	5.5	2.5	4.75	4	6	2	8	6	31.2	0	0	0	0	0	0	1	0	0	0	0	0	0	0	0	0	0	0
2	1	2	3	0	0	0	0	0	1	3	1	2	0	0	0	0	0	0	0	1	7	4	7	1.75	3.25	2	6	2	2	8	24	0	0	0	0	0	1	1	0	0	0	0	0	0	0	0	0	0	0
2	1	2	4	1	0	0	1	0	0	1	1	2	0	1	0	0	0	0	0	0	1.75	4	4.75	7	2.5	2	2	8	6	4	26.4	1	0	0	0	0	0	0	0	0	0	0	0	0	0	0	0	0	0
3	2	2	3	0	0	0	1	0	0	1	1	2	0	0	0	0	0	0	0	1	4.75	4	7	5.5	4	8	8	4	4	8	38.4	1	0	0	0	0	0	1	0	0	0	0	0	0	0	0	0	0	0
1	1	2	3	0	0	0	0	0	1	2	1	2	0	0	0	0	0	0	1	0	3.25	4	5.5	4	2.5	10	4	6	6	10	43.2	0	0	0	0	0	0	1	0	0	0	0	0	0	0	0	0	0	0
3	2	2	3	0	0	0	1	0	1	2	1	2	0	0	0	0	0	0	0	1	6.25	6.25	6.25	4	5.5	6	6	8	8	10	45.6	0	0	0	0	0	0	0	1	0	0	0	0	0	0	0	0	0	0
4	2	2	3	0	0	1	0	0	0	3	4	2	0	1	0	0	0	0	0	0	2.5	6.25	6.25	5.5	6.25	6	6	6	6	6	36	0	0	0	0	0	0	1	0	0	0	0	0	0	0	0	0	0	0
5	3	2	3	0	0	1	0	0	0	3	4	2	0	1	0	0	0	0	0	0	4.75	5.5	5.5	6.25	2.5	6	6	4	8	6	36	0	0	0	0	0	0	0	1	0	0	0	0	0	0	0	0	0	0
5	3	2	5	0	0	0	1	0	0	3	1	2	0	0	0	0	0	0	0	1	4	7	6.25	6.25	6.25	6	8	2	8	8	38.4	0	0	0	0	0	0	0	1	0	0	0	0	0	0	0	0	0	0
4	2	2	6	0	0	0	1	0	0	3	3	2	0	1	0	0	0	0	0	0	6.25	2.5	6.25	6.25	6.25	8	6	8	8	8	45.6	0	1	0	0	0	0	0	0	0	0	0	0	0	0	0	0	0	0
2	1	2	3	0	0	1	0	0	0	1	1	2	0	0	0	0	0	0	1	0	3.25	2.5	7	4.75	4	6	6	2	6	10	36	0	0	0	0	0	0	1	0	0	0	0	0	0	0	0	0	0	0
5	3	2	3	0	0	0	1	0	0	1	1	2	0	1	0	0	0	0	0	0	2.5	7	5.5	5.5	4.75	4	6	6	6	6	33.6	0	0	0	0	0	1	#NULL!	0	0	0	0	0	0	0	0	0	0	0
3	2	2	4	0	0	0	1	0	1	1	2	2	0	1	0	0	0	0	0	0	4.75	5.5	5.5	6.25	7	6	4	4	6	6	31.2	0	0	0	0	0	0	0	1	0	0	0	0	0	0	0	0	0	0
3	2	2	3	0	0	0	1	0	0	1	1	2	0	1	0	0	0	0	0	0	4.75	6.25	4	4	4	8	4	6	6	6	36	0	1	0	0	0	0	0	0	0	0	0	0	0	0	0	0	0	0
2	1	2	2	0	0	0	1	0	0	2	2	2	0	0	0	0	0	0	0	1	1.75	5.5	6.25	4.75	2.5	4	4	2	6	10	31.2	0	0	0	0	0	0	0	1	0	0	0	0	0	0	0	0	0	0
4	2	2	3	0	0	0	1	0	0	2	3	6	0	1	0	0	0	0	0	0	4.75	3.25	7	3.25	4.75	8	4	6	6	10	40.8	1	1	0	0	0	0	0	0	0	0	0	0	0	0	0	0	0	0
6	3	2	4	0	0	0	0	1	0	3	4	2	0	1	0	0	0	0	0	0	3.25	6.25	4	3.25	3.25	2	2	2	4	6	19.2	1	0	0	0	0	0	0	0	0	0	0	0	0	0	0	0	0	0
2	1	2	3	0	0	1	0	0	0	1	1	8	0	0	0	0	0	0	0	1	1.75	7	5.5	2.5	7	8	2	2	2	10	28.8	0	0	0	0	0	0	0	1	0	0	0	0	0	0	0	0	0	0
2	1	2	4	0	0	0	1	0	0	2	1	2	0	0	0	0	0	0	1	0	2.5	6.25	5.5	4.75	4	10	2	4	8	6	36	1	0	0	0	0	0	1	0	0	0	0	0	0	0	0	0	0	0
2	1	1	5	1	0	1	0	0	0	2	1	2	0	0	0	0	0	0	1	0	2.5	6.25	5.5	1.75	2.5	6	6	4	6	8	36	0	0	0	0	0	0	1	0	0	0	0	0	0	0	0	0	0	0
3	2	2	2	0	0	0	1	0	0	1	1	5	0	0	0	0	0	0	0	1	1.75	4.75	5.5	2.5	4.75	6	4	2	8	4	28.8	0	0	0	0	0	0	0	1	0	0	0	0	0	0	0	0	0	0
2	1	2	3	1	0	1	1	0	0	1	1	2	0	1	0	0	0	0	0	1	3.25	4.75	6.25	7	4	6	4	4	6	4	28.8	0	0	0	0	0	0	0	1	0	0	0	0	0	0	0	0	0	0
3	2	1	3	1	0	0	0	0	0	1	3	2	0	0	0	0	0	0	0	1	6.25	7	6.25	7	6.25	10	4	6	6	10	43.2	0	0	0	0	0	0	0	1	0	0	0	0	0	0	0	0	0	0
1	1	2	2	0	0	0	1	0	0	2	1	2	0	1	0	0	0	0	0	1	4.75	5.5	7	4.75	5.5	10	6	8	8	8	48	0	0	0	0	0	0	0	1	0	0	0	0	0	0	0	0	0	0
2	1	2	3	0	0	0	1	0	0	2	1	6	0	1	0	0	0	0	0	0	4	5.5	5.5	3.25	4	8	4	6	8	8	40.8	0	0	0	0	0	0	0	1	0	0	0	0	0	0	0	0	0	0
2	1	1	4	1	0	0	0	0	0	1	1	2	0	0	0	0	0	0	1	0	1	4	4.75	4.75	4	6	4	4	6	4	28.8	0	0	0	0	0	0	1	0	0	0	0	0	0	0	0	0	0	0
2	1	2	3	1	0	0	0	0	0	1	1	2	0	1	0	0	0	0	0	0	4.75	4.75	7	3.25	5.5	10	6	6	10	6	45.6	0	0	0	0	0	0	#NULL!	1	0	0	0	0	0	0	0	0	0	0
6	3	2	5	0	0	0	0	1	0	3	3	2	0	0	0	0	0	0	1	0	4.75	4.75	5.5	4.75	4	6	4	2	4	6	26.4	0	0	0	0	0	0	1	0	0	0	0	0	0	0	0	0	0	0
2	1	2	4	0	0	0	1	0	0	1	1	2	0	0	0	0	0	0	0	1	4	4.75	5.5	4	5.5	4	2	4	6	6	26.4	0	0	0	0	0	0	0	1	0	0	0	0	0	0	0	0	0	0
2	1	2	3	0	0	0	1	0	0	1	1	2	0	0	0	0	0	0	0	1	1	5.5	4.75	6.25	2.5	2	2	4	8	6	26.4	0	0	0	0	0	0	0	1	0	0	0	0	0	0	0	0	0	0
2	1	2	3	1	0	0	0	0	0	2	1	6	0	0	0	0	0	0	1	0	5.5	2.5	3.25	4.75	6.25	6	8	4	8	4	36	0	0	0	0	0	0	1	0	0	0	0	0	0	0	0	0	0	0
1	1	2	3	1	0	0	1	0	0	2	1	2	0	0	0	0	0	0	1	0	4	4	5.5	3.25	6.25	6	6	4	8	8	38.4	0	0	0	0	0	0	1	0	0	0	0	0	0	0	0	0	0	0
2	1	2	3	0	0	0	1	0	0	1	1	2	0	0	0	0	0	0	0	1	2.5	5.5	5.5	4.75	4	4	6	4	8	6	33.6	0	0	0	0	0	0	0	1	0	0	0	0	0	0	0	0	0	0
2	1	2	2	0	0	1	0	0	0	1	1	6	0	0	0	0	0	0	1	0	2.5	2.5	4.75	4.75	5.5	4	2	4	4	6	24	0	0	0	0	0	0	1	0	0	0	0	0	0	0	0	0	0	0
1	1	2	3	1	0	0	0	0	0	2	1	8	0	0	0	0	0	0	1	1	2.5	5.5	7	4	5.5	8	4	4	6	10	38.4	0	0	0	0	0	0	1	1	0	0	0	0	0	0	0	0	0	0
3	2	2	4	0	0	0	1	0	0	3	1	6	0	1	0	0	0	0	0	0	5.5	6.25	7	4	4	6	2	4	8	8	33.6	0	1	0	0	0	0	0	1	0	0	0	0	0	0	0	0	0	0
2	1	2	3	1	0	0	0	0	0	2	1	6	0	0	0	0	0	0	1	0	2.5	4.75	4.75	3.25	6.25	6	2	4	4	10	31.2	0	0	0	0	0	0	1	0	0	0	0	0	0	0	0	0	0	0
3	2	2	4	0	0	0	1	0	0	2	1	2	0	0	0	0	0	0	1	0	4.75	2.5	3.25	7	5.5	2	8	8	4	6	33.6	0	0	0	0	0	0	1	0	0	0	0	0	0	0	0	0	0	0
6	3	3	4	0	0	0	0	1	0	3	2	2	0	1	0	0	0	0	0	0	1.75	6.25	7	4.75	3.25	8	2	2	10	8	36	0	1	0	0	0	0	0	0	0	0	0	0	0	0	0	0	0	0
3	2	2	5	0	0	0	1	0	0	2	1	6	0	0	0	0	0	0	1	1	4	6.25	1.75	4.75	6.25	4	2	2	6	4	21.6	0	0	0	0	0	0	1	0	0	0	0	0	0	0	0	0	0	0
3	2	2	6	1	0	0	0	0	1	1	1	2	0	0	0	0	0	1	1	1	3.25	3.25	7	4	5.5	8	10	4	4	10	43.2	1	0	0	0	0	0	1	1	0	0	0	0	0	0	0	0	0	0
5	3	1	4	0	0	0	1	0	0	1	1	2	0	0	0	0	0	0	1	0	4	5.5	5.5	5.5	5.5	6	6	4	8	8	38.4	0	0	0	0	0	0	1	0	0	0	0	0	0	0	0	0	0	0
2	1	2	1	0	0	0	0	0	1	1	1	6	0	0	0	0	0	0	1	0	2.5	5.5	7	4	4	10	10	4	6	8	45.6	0	0	0	0	0	0	1	0	0	0	0	0	0	0	0	0	0	0
4	2	2	2	0	0	0	1	0	0	3	4	5	0	0	0	0	0	0	0	1	4.75	5.5	6.25	7	7	4	4	2	4	2	19.2	0	0	0	0	0	0	0	1	0	0	0	0	0	0	0	0	0	0
4	2	2	4	0	0	0	1	0	0	3	3	2	0	0	0	0	0	0	1	0	2.5	4.75	4	3.25	4	2	2	2	6	6	21.6	0	0	0	0	0	0	1	0	0	0	0	0	0	0	0	0	0	0
5	3	1	3	0	0	0	1	0	0	3	1	2	0	0	0	0	0	0	0	1	3.25	5.5	6.25	5.5	3.25	6	6	4	4	8	33.6	0	0	0	0	0	0	0	1	0	0	0	0	0	0	0	0	0	0
1	1	2	3	1	0	1	0	0	0	1	1	2	0	1	0	0	0	0	1	1	3.25	5.5	6.25	5.5	6.25	4	2	2	6	4	21.6	0	0	0	0	0	0	1	0	0	0	0	0	0	0	0	0	0	0
5	3	2	4	0	0	0	1	0	0	3	1	2	0	0	0	1	0	0	0	0	3.25	4.75	7	4.75	4	2	6	4	2	6	24	0	0	0	0	0	0	#NULL!	1	0	0	0	0	0	0	0	0	0	0
3	2	2	5	0	0	0	1	0	0	3	4	6	0	1	0	0	0	0	1	0	5.5	6.25	6.25	6.25	7	6	2	2	6	6	26.4	0	0	0	0	0	0	1	0	0	0	0	0	0	0	0	0	0	0
5	3	1	3	0	0	1	0	1	0	2	2	2	0	0	0	0	0	0	0	1	7	4.75	7	4.75	4.75	4	8	6	6	6	36	0	0	0	0	0	0	0	1	0	0	0	0	0	0	0	0	0	0
3	2	2	4	0	0	0	1	0	0	3	1	6	0	0	0	0	0	0	1	0	7	4	7	3.25	7	8	4	2	8	10	38.4	0	0	0	0	0	0	1	0	0	0	0	0	0	0	0	0	0	0
1	1	1	3	0	0	1	0	0	0	1	1	2	0	0	0	0	0	0	0	1	3.25	3.25	5.5	4	4	6	6	4	2	8	31.2	0	0	0	0	0	1	1	0	0	0	0	0	0	0	0	0	0	0
2	1	2	3	0	0	0	1	0	0	1	1	2	0	0	0	0	0	0	0	1	4.75	3.25	5.5	4	4.75	4	4	4	6	6	28.8	0	0	0	0	0	0	0	1	0	0	0	0	0	0	0	0	0	0
6	3	2	3	0	0	0	1	0	0	3	1	2	0	0	0	0	0	0	1	0	4	6.25	4.75	5.5	5.5	10	4	4	6	8	38.4	0	0	0	0	0	0	#NULL!	1	0	0	0	0	0	0	0	0	0	0
4	2	1	5	0	0	0	1	0	0	3	3	6	0	0	0	0	0	0	1	0	5.5	7	5.5	6.25	5.5	4	4	2	4	6	24	0	0	0	0	0	0	1	0	0	0	0	0	0	0	0	0	0	0
4	2	2	4	0	0	0	1	0	0	1	3	6	0	0	0	0	0	0	1	0	5.5	4.75	4	5.5	3.25	2	8	8	10	6	40.8	0	1	0	0	0	0	1	0	0	0	0	0	0	0	0	0	0	0
5	3	2	3	0	0	0	1	0	0	2	3	6	0	0	0	0	0	0	1	0	2.5	5.5	3.25	5.5	5.5	4	2	4	6	6	26.4	0	0	0	0	0	0	1	0	0	0	0	0	0	0	0	0	0	0
5	3	2	5	0	0	0	1	0	0	3	3	6	0	0	0	0	0	0	1	0	6.25	4	7	3.25	6.25	2	2	4	4	10	26.4	0	0	0	0	0	0	0	1	0	0	0	0	0	0	0	0	0	0
2	1	2	3	0	1	0	0	0	0	1	1	6	0	0	0	0	0	0	1	0	2.5	2.5	5.5	1.75	6.25	10	10	10	10	10	60	0	0	0	0	0	0	1	0	0	0	0	0	0	0	0	0	0	0
4	2	2	4	0	0	0	1	0	0	1	2	2	0	0	0	0	0	0	1	0	4.75	4	6.25	5.5	3.25	6	2	2	6	8	28.8	0	0	0	0	0	0	1	0	0	0	0	0	0	0	0	0	0	0
5	3	1	4	0	0	0	1	0	0	3	1	6	0	0	0	0	0	0	1	0	5.5	5.5	6.25	6.25	7	6	6	4	8	8	38.4	0	0	0	0	0	0	1	0	0	0	0	0	0	0	0	0	0	0
1	1	1	2	1	0	0	0	0	0	1	1	8	1	1	0	0	0	1	1	0	2.5	2.5	6.25	4.75	1.75	4	2	2	6	4	21.6	1	0	0	0	0	1	1	0	0	0	0	0	0	0	0	0	0	0
2	1	2	3	0	0	0	1	0	0	1	1	2	0	0	0	0	0	0	1	0	1.75	6.25	4.75	4	4	8	8	4	6	4	36	0	0	0	0	0	0	1	0	0	0	0	0	0	0	0	0	0	0
2	1	2	4	0	0	0	1	0	0	4	1	8	0	0	0	0	0	0	1	0	4	6.25	5.5	4.75	6.25	10	4	4	10	6	40.8	0	0	0	0	0	0	1	0	0	0	0	0	0	0	0	0	0	0
3	2	2	4	1	0	1	0	0	0	2	1	6	0	0	0	0	0	0	0	1	1	4.75	4	4.75	6.25	2	4	4	6	6	26.4	0	0	0	0	0	0	0	1	0	0	0	0	0	0	0	0	0	0
2	1	2	2	0	0	1	1	0	1	1	1	6	0	0	0	0	0	0	0	1	#NULL!	#NULL!	#NULL!	#NULL!	#NULL!	#NULL!	#NULL!	#NULL!	#NULL!	#NULL!	#NULL!	#NULL!	#NULL!	#NULL!	#NULL!	#NULL!	#NULL!	#NULL!	#NULL!	#NULL!	#NULL!	#NULL!	#NULL!	#NULL!	#NULL!	#NULL!	#NULL!	#NULL!	#NULL!
3	2	2	3	1	0	0	0	0	0	1	1	2	0	0	0	0	0	0	0	1	#NULL!	#NULL!	#NULL!	#NULL!	#NULL!	#NULL!	#NULL!	#NULL!	#NULL!	#NULL!	#NULL!	#NULL!	#NULL!	#NULL!	#NULL!	#NULL!	#NULL!	#NULL!	#NULL!	#NULL!	#NULL!	#NULL!	#NULL!	#NULL!	#NULL!	#NULL!	#NULL!	#NULL!	#NULL!
2	1	2	2	0	1	0	0	0	0	1	1	6	0	0	0	0	0	0	1	0	#NULL!	#NULL!	#NULL!	#NULL!	#NULL!	#NULL!	#NULL!	#NULL!	#NULL!	#NULL!	#NULL!	#NULL!	#NULL!	#NULL!	#NULL!	#NULL!	#NULL!	#NULL!	#NULL!	#NULL!	#NULL!	#NULL!	#NULL!	#NULL!	#NULL!	#NULL!	#NULL!	#NULL!	#NULL!
5	3	2	2	0	0	0	0	0	1	3	2	6	0	0	0	0	0	0	1	0	#NULL!	#NULL!	#NULL!	#NULL!	#NULL!	6	8	4	#NULL!	8	#NULL!	#NULL!	#NULL!	#NULL!	#NULL!	#NULL!	#NULL!	#NULL!	#NULL!	#NULL!	#NULL!	#NULL!	#NULL!	#NULL!	#NULL!	#NULL!	#NULL!	#NULL!	#NULL!
3	2	2	5	0	0	0	1	0	0	1	2	6	0	1	0	0	0	0	0	0	#NULL!	#NULL!	#NULL!	#NULL!	#NULL!	#NULL!	#NULL!	#NULL!	#NULL!	#NULL!	#NULL!	#NULL!	#NULL!	#NULL!	#NULL!	#NULL!	#NULL!	#NULL!	#NULL!	#NULL!	#NULL!	#NULL!	#NULL!	#NULL!	#NULL!	#NULL!	#NULL!	#NULL!	#NULL!
3	2	2	3	0	0	0	1	0	0	2	2	6	0	0	0	0	0	0	0	1	#NULL!	#NULL!	#NULL!	#NULL!	#NULL!	#NULL!	#NULL!	#NULL!	#NULL!	#NULL!	#NULL!	#NULL!	#NULL!	#NULL!	#NULL!	#NULL!	#NULL!	#NULL!	#NULL!	#NULL!	#NULL!	#NULL!	#NULL!	#NULL!	#NULL!	#NULL!	#NULL!	#NULL!	#NULL!
3	2	2	2	0	0	0	1	0	0	1	1	5	0	0	0	0	0	0	0	1	#NULL!	#NULL!	#NULL!	#NULL!	#NULL!	#NULL!	#NULL!	#NULL!	#NULL!	#NULL!	#NULL!	#NULL!	#NULL!	#NULL!	#NULL!	#NULL!	#NULL!	#NULL!	#NULL!	#NULL!	#NULL!	#NULL!	#NULL!	#NULL!	#NULL!	#NULL!	#NULL!	#NULL!	#NULL!
3	2	2	3	0	0	0	1	0	0	3	1	6	0	1	0	0	0	0	0	0	#NULL!	#NULL!	#NULL!	#NULL!	#NULL!	#NULL!	#NULL!	#NULL!	#NULL!	#NULL!	#NULL!	#NULL!	#NULL!	#NULL!	#NULL!	#NULL!	#NULL!	#NULL!	#NULL!	#NULL!	#NULL!	#NULL!	#NULL!	#NULL!	#NULL!	#NULL!	#NULL!	#NULL!	#NULL!
4	2	3	5	0	0	1	0	0	1	1	3	8	0	1	0	0	0	0	0	1	#NULL!	#NULL!	#NULL!	#NULL!	#NULL!	#NULL!	#NULL!	#NULL!	#NULL!	#NULL!	#NULL!	#NULL!	#NULL!	#NULL!	#NULL!	#NULL!	#NULL!	#NULL!	#NULL!	#NULL!	#NULL!	#NULL!	#NULL!	#NULL!	#NULL!	#NULL!	#NULL!	#NULL!	#NULL!
2	1	2	2	0	0	0	0	0	1	1	1	7	0	0	0	0	0	0	0	1	#NULL!	#NULL!	#NULL!	#NULL!	#NULL!	#NULL!	#NULL!	#NULL!	#NULL!	#NULL!	#NULL!	#NULL!	#NULL!	#NULL!	#NULL!	#NULL!	#NULL!	#NULL!	#NULL!	#NULL!	#NULL!	#NULL!	#NULL!	#NULL!	#NULL!	#NULL!	#NULL!	#NULL!	#NULL!
1	1	2	2	0	0	1	0	0	0	1	1	2	0	0	0	0	0	0	0	1	#NULL!	#NULL!	#NULL!	#NULL!	#NULL!	#NULL!	#NULL!	#NULL!	#NULL!	#NULL!	#NULL!	#NULL!	#NULL!	#NULL!	#NULL!	#NULL!	#NULL!	#NULL!	#NULL!	#NULL!	#NULL!	#NULL!	#NULL!	#NULL!	#NULL!	#NULL!	#NULL!	#NULL!	#NULL!
3	2	2	4	0	1	0	0	0	0	2	1	5	0	1	0	0	0	1	0	0	#NULL!	#NULL!	#NULL!	#NULL!	#NULL!	#NULL!	#NULL!	#NULL!	#NULL!	#NULL!	#NULL!	#NULL!	#NULL!	#NULL!	#NULL!	#NULL!	#NULL!	#NULL!	#NULL!	#NULL!	#NULL!	#NULL!	#NULL!	#NULL!	#NULL!	#NULL!	#NULL!	#NULL!	#NULL!
1	1	2	3	1	0	0	0	0	0	1	1	2	0	0	0	0	0	0	0	1	#NULL!	#NULL!	#NULL!	#NULL!	#NULL!	#NULL!	#NULL!	#NULL!	#NULL!	#NULL!	#NULL!	#NULL!	#NULL!	#NULL!	#NULL!	#NULL!	#NULL!	#NULL!	#NULL!	#NULL!	#NULL!	#NULL!	#NULL!	#NULL!	#NULL!	#NULL!	#NULL!	#NULL!	#NULL!
3	2	2	4	0	0	0	1	0	0	1	1	2	0	0	0	0	0	0	0	1	#NULL!	#NULL!	#NULL!	#NULL!	#NULL!	#NULL!	#NULL!	#NULL!	#NULL!	#NULL!	#NULL!	#NULL!	#NULL!	#NULL!	#NULL!	#NULL!	#NULL!	#NULL!	#NULL!	#NULL!	#NULL!	#NULL!	#NULL!	#NULL!	#NULL!	#NULL!	#NULL!	#NULL!	#NULL!
2	1	2	3	1	0	1	0	0	0	2	1	2	0	0	0	0	0	0	0	1	#NULL!	#NULL!	#NULL!	#NULL!	#NULL!	#NULL!	#NULL!	#NULL!	#NULL!	#NULL!	#NULL!	#NULL!	#NULL!	#NULL!	#NULL!	#NULL!	#NULL!	#NULL!	#NULL!	#NULL!	#NULL!	#NULL!	#NULL!	#NULL!	#NULL!	#NULL!	#NULL!	#NULL!	#NULL!
2	1	2	1	0	0	0	1	0	0	2	1	2	0	0	0	0	0	0	0	1	#NULL!	#NULL!	#NULL!	#NULL!	#NULL!	#NULL!	#NULL!	#NULL!	#NULL!	#NULL!	#NULL!	#NULL!	#NULL!	#NULL!	#NULL!	#NULL!	#NULL!	#NULL!	#NULL!	#NULL!	#NULL!	#NULL!	#NULL!	#NULL!	#NULL!	#NULL!	#NULL!	#NULL!	#NULL!
2	1	2	2	0	0	0	1	0	0	1	1	2	0	0	0	0	0	1	0	0	#NULL!	#NULL!	#NULL!	#NULL!	#NULL!	#NULL!	#NULL!	#NULL!	#NULL!	#NULL!	#NULL!	#NULL!	#NULL!	#NULL!	#NULL!	#NULL!	#NULL!	#NULL!	#NULL!	#NULL!	#NULL!	#NULL!	#NULL!	#NULL!	#NULL!	#NULL!	#NULL!	#NULL!	#NULL!
1	1	2	3	1	0	0	0	0	0	1	1	8	0	0	0	0	0	0	0	1	#NULL!	#NULL!	#NULL!	#NULL!	#NULL!	#NULL!	#NULL!	#NULL!	#NULL!	#NULL!	#NULL!	#NULL!	#NULL!	#NULL!	#NULL!	#NULL!	#NULL!	#NULL!	#NULL!	#NULL!	#NULL!	#NULL!	#NULL!	#NULL!	#NULL!	#NULL!	#NULL!	#NULL!	#NULL!
3	2	2	3	0	0	0	1	0	0	3	4	2	0	0	0	0	0	0	0	1	#NULL!	#NULL!	#NULL!	#NULL!	#NULL!	#NULL!	#NULL!	#NULL!	#NULL!	#NULL!	#NULL!	#NULL!	#NULL!	#NULL!	#NULL!	#NULL!	#NULL!	#NULL!	#NULL!	#NULL!	#NULL!	#NULL!	#NULL!	#NULL!	#NULL!	#NULL!	#NULL!	#NULL!	#NULL!
1	1	1	3	1	0	1	0	0	0	1	1	2	0	0	0	0	0	0	1	0	#NULL!	#NULL!	#NULL!	#NULL!	#NULL!	#NULL!	#NULL!	#NULL!	#NULL!	#NULL!	#NULL!	#NULL!	#NULL!	#NULL!	#NULL!	#NULL!	#NULL!	#NULL!	#NULL!	#NULL!	#NULL!	#NULL!	#NULL!	#NULL!	#NULL!	#NULL!	#NULL!	#NULL!	#NULL!
1	1	2	2	1	0	0	0	0	0	1	1	2	0	0	0	0	1	0	0	0	#NULL!	#NULL!	#NULL!	#NULL!	#NULL!	#NULL!	#NULL!	#NULL!	#NULL!	#NULL!	#NULL!	#NULL!	#NULL!	#NULL!	#NULL!	#NULL!	#NULL!	#NULL!	#NULL!	#NULL!	#NULL!	#NULL!	#NULL!	#NULL!	#NULL!	#NULL!	#NULL!	#NULL!	#NULL!
4	2	2	4	0	0	0	1	0	0	1	2	2	0	0	0	0	0	0	1	0	#NULL!	#NULL!	#NULL!	#NULL!	#NULL!	#NULL!	#NULL!	#NULL!	#NULL!	#NULL!	#NULL!	#NULL!	#NULL!	#NULL!	#NULL!	#NULL!	#NULL!	#NULL!	#NULL!	#NULL!	#NULL!	#NULL!	#NULL!	#NULL!	#NULL!	#NULL!	#NULL!	#NULL!	#NULL!
4	2	2	2	0	0	0	0	0	1	3	1	6	0	0	0	0	0	0	0	1	#NULL!	#NULL!	#NULL!	#NULL!	#NULL!	#NULL!	#NULL!	#NULL!	#NULL!	#NULL!	#NULL!	#NULL!	#NULL!	#NULL!	#NULL!	#NULL!	#NULL!	#NULL!	#NULL!	#NULL!	#NULL!	#NULL!	#NULL!	#NULL!	#NULL!	#NULL!	#NULL!	#NULL!	#NULL!
4	2	2	4	0	0	0	1	0	0	1	2	2	1	0	0	0	0	0	1	0	#NULL!	#NULL!	#NULL!	#NULL!	#NULL!	#NULL!	#NULL!	#NULL!	#NULL!	#NULL!	#NULL!	#NULL!	#NULL!	#NULL!	#NULL!	#NULL!	#NULL!	#NULL!	#NULL!	#NULL!	#NULL!	#NULL!	#NULL!	#NULL!	#NULL!	#NULL!	#NULL!	#NULL!	#NULL!
2	1	2	1	0	1	0	0	0	0	1	1	6	0	0	0	0	0	0	0	1	#NULL!	#NULL!	#NULL!	#NULL!	#NULL!	#NULL!	#NULL!	#NULL!	#NULL!	#NULL!	#NULL!	#NULL!	#NULL!	#NULL!	#NULL!	#NULL!	#NULL!	#NULL!	#NULL!	#NULL!	#NULL!	#NULL!	#NULL!	#NULL!	#NULL!	#NULL!	#NULL!	#NULL!	#NULL!
2	1	2	5	1	0	0	0	0	1	1	4	4	0	0	0	0	0	0	0	0	#NULL!	#NULL!	#NULL!	#NULL!	#NULL!	#NULL!	#NULL!	#NULL!	#NULL!	#NULL!	#NULL!	#NULL!	#NULL!	#NULL!	#NULL!	#NULL!	#NULL!	#NULL!	#NULL!	#NULL!	#NULL!	#NULL!	#NULL!	#NULL!	#NULL!	#NULL!	#NULL!	#NULL!	#NULL!
1	1	2	3	1	0	1	0	0	0	1	1	8	0	0	0	0	0	1	0	0	#NULL!	#NULL!	#NULL!	#NULL!	#NULL!	#NULL!	#NULL!	#NULL!	#NULL!	#NULL!	#NULL!	#NULL!	#NULL!	#NULL!	#NULL!	#NULL!	#NULL!	#NULL!	#NULL!	#NULL!	#NULL!	#NULL!	#NULL!	#NULL!	#NULL!	#NULL!	#NULL!	#NULL!	#NULL!
2	1	2	2	0	0	0	1	0	0	1	1	2	0	0	0	0	0	0	0	1	#NULL!	#NULL!	#NULL!	#NULL!	#NULL!	#NULL!	#NULL!	#NULL!	#NULL!	#NULL!	#NULL!	#NULL!	#NULL!	#NULL!	#NULL!	#NULL!	#NULL!	#NULL!	#NULL!	#NULL!	#NULL!	#NULL!	#NULL!	#NULL!	#NULL!	#NULL!	#NULL!	#NULL!	#NULL!
1	1	2	1	0	1	0	0	0	0	1	1	2	0	0	0	0	0	0	0	1	#NULL!	#NULL!	#NULL!	#NULL!	#NULL!	#NULL!	#NULL!	#NULL!	#NULL!	#NULL!	#NULL!	#NULL!	#NULL!	#NULL!	#NULL!	#NULL!	#NULL!	#NULL!	#NULL!	#NULL!	#NULL!	#NULL!	#NULL!	#NULL!	#NULL!	#NULL!	#NULL!	#NULL!	#NULL!
1	1	2	2	0	0	0	1	0	0	2	1	2	0	0	0	0	0	0	1	0	#NULL!	#NULL!	#NULL!	#NULL!	#NULL!	#NULL!	#NULL!	#NULL!	#NULL!	#NULL!	#NULL!	#NULL!	#NULL!	#NULL!	#NULL!	#NULL!	#NULL!	#NULL!	#NULL!	#NULL!	#NULL!	#NULL!	#NULL!	#NULL!	#NULL!	#NULL!	#NULL!	#NULL!	#NULL!
[truncated: 283 more columns]
